# Supplementary material for: Comprehensive Profiling of Microbiologically Induced CaCO3 Precipitation by Ureolytic Bacillus Isolates from Alkaline Soils
Source: Microorganisms. 2021 Aug 9;9(8):1691. doi: 10.3390/microorganisms9081691 (PMC8400936; doi:10.3390/microorganisms9081691)
Supplement: Supplementary file 1 [file microorganisms-09-01691-s001.zip]

Archive with 1 entries (1 files):
- microorganisms-1292147-supplementary.pdf
